# Supplementary material for: Full-Length Transcriptome Sequencing Analysis and Characterization of WRKY Transcription Factors Responsive to Cadmium Stress in Arabis paniculata
Source: Plants (Basel). 2023 Nov 6;12(21):3779. doi: 10.3390/plants12213779 (PMC10649556; doi:10.3390/plants12213779)
Supplement: Supplementary file 1 [file plants-12-03779-s001.zip › Table S1.xlsx]

## Sheet: Sheet1
	Number of repeats
Repeat motif	5	6	7	8	9	10	10~20	>20
									Total
Mono-nucleotide ( 5621) 52.22%
A/T	-	-	-	-	-	1905	3531	85	5521
C/G	-	-	-	-	-	22	77	1	100
Di-nucleotide ( 3642) 52.22%
AC/GT	-	98	67	41	26	9	37	2	280
AG/CT	-	719	490	376	263	190	578	80	2696
AT/AT	-	191	133	100	69	34	131	8	666
Tri-nucleotide (3116) 52.22%
AAC/GTT	200	102	38	16	4	7	3	0	370
AAG/CTT	703	341	145	111	49	43	65	4	1461
AAT/ATT	60	31	3	8		1	3	0	106
ACC/GGT	132	64	24	10	1		1	0	232
ACG/CGT	20	5	2	2			0	0	29
ACT/AGT	24	21	4	1	2		3	0	55
AGC/CTG	98	19	9	12			1	0	139
AGG/CCT	145	80	28	6	7	2	1	0	269
ATC/ATG	222	76	43	31	24	8	24	4	432
CCG/CGG	20	3					0	0	23
Tetra-nucleotide (71) 52.22%
AAAC/GTTT	10	2					0	0	12
AAAG/CTTT	10	10	1				0	0	21
AAAT/ATTT	2						0	0	2
AACC/GGTT	1	1					0	0	2
AAGG/CCTT	10		1				0	0	11
AATC/ATTG	2						0	0	2
AATG/ATTC	3						0	0	3
ACAT/ATGT	1						0	0	1
ACTC/AGTG	11	3					0	0	14
AGAT/ATCT	2						0	0	2
AGGG/CCCT		1					0	0	1
Penta-nucleotide ( 23) 52.22%
AAAAC/GTTTT	2						0	0	2
AAAAT/ATTTT	1						0	0	1
AAACC/GGTTT	3						0	0	3
AAATC/ATTTG	1						0	0	1
AAATT/AATTT	1						0	0	1
AACAC/GTGTT		3					0	0	3
AACAT/ATGTT		1					0	0	1
AACTC/AGTTG	1						0	0	1
AAGAG/CTCTT	1	1					0	0	2
ACCAG/CTGGT	2						0	0	2
ACCCG/CGGGT	1	1					0	0	2
AGAGG/CCTCT	1		1				0	0	2
ATATC/ATATG	1						0	0	1
ATCCC/ATGGG		1					0	0	1
Hexa-nucleotide (66) 52.22%
AAAAAG/CTTTTT	1						0	0	1
AAAACC/GGTTTT	2						0	0	2
AAAATT/AATTTT							1	0	1
AAACAG/CTGTTT	2						0	0	2
AAAGAG/CTCTTT	2						0	0	2
AAAGAT/ATCTTT		3					0	0	3
AAAGTG/ACTTTC	7						0	0	7
AAATCC/ATTTGG	1	1					0	0	2
AACAAG/CTTGTT	1						0	0	1
AACACC/GGTGTT		2					0	0	2
AACAGC/CTGTTG	1						0	0	1
AACCAG/CTGGTT	1						0	0	1
AACCCC/GGGGTT	1						0	0	1
AAGAGG/CCTCTT	1						0	0	1
AAGATG/ATCTTC	1						0	0	1
AAGCAG/CTGCTT	1	1					0	0	2
AAGGAG/CCTTCT		1					0	0	1
AAGGGC/CCCTTG	3						0	0	3
AAGGTG/ACCTTC		1					0	0	1
AATCGG/ATTCCG	2						0	0	2
AATCTC/AGATTG	1						0	0	1
ACAGCC/CTGTGG	2		1				0	0	3
ACAGGC/CCTGTG		1					0	0	1
ACATAT/ATATGT	1						0	0	1
ACCAGC/CTGGTG	5	1					0	0	6
ACCATC/ATGGTG	1	1					0	0	2
ACCGTC/ACGGTG	1						0	0	1
ACCTCC/AGGTGG	2	1					0	0	3
ACCTCT/AGAGGT	1						0	0	1
ACGGAG/CCGTCT	1						0	0	1
AGAGCT/AGCTCT						1	0	0	1
AGATGC/ATCTGC	1						0	0	1
AGATGG/ATCTCC	2						0	0	2
AGCAGG/CCTGCT	1						0	0	1
AGGATC/ATCCTG	1						0	0	1
AGGGCC/CCCTGG		2					0	0	2
ATGCCC/ATGGGC		1					0	0	1
