# Supplementary material for: Full-Length Transcriptome Sequencing Analysis and Characterization of WRKY Transcription Factors Responsive to Cadmium Stress in Arabis paniculata
Source: Plants (Basel). 2023 Nov 6;12(21):3779. doi: 10.3390/plants12213779 (PMC10649556; doi:10.3390/plants12213779)
Supplement: Supplementary file 1 [file plants-12-03779-s001.zip › Table S2.xlsx]

## Sheet: Sheet1
Sequence ID	Number of Amino Acid	Molecular Weight	Theoretical pI	Instability Index	Aliphatic Index	Grand Average of Hydropathicity	Subcellular localization
ApWRKY1	545	60298.2	7.37	61.42	51.72	-0.999	nucleus
ApWRKY2	506	54879.7	8.14	60.72	54.23	-0.803	nucleus
ApWRKY3	440	47807.2	7.7	60.28	58.84	-0.742	nucleus
ApWRKY4	520	57528	6.9	52.66	50.94	-1.028	nucleus
ApWRKY5	473	52190.8	8.66	46.1	55.77	-0.997	nucleus
ApWRKY6	508	56274.9	7.65	57.16	41.48	-1.011	nucleus
ApWRKY7	509	56290	8.1	54.07	41.96	-0.998	nucleus
ApWRKY8	331	36962.2	9.5	54.19	70.09	-0.577	nucleus
ApWRKY9	508	55647.1	6.29	58.06	62.3	-0.781	nucleus
ApWRKY10	168	18632.6	7.75	54.81	59.23	-1.039	nucleus
ApWRKY11	356	40294.7	9.73	69.52	65.17	-0.772	nucleus
ApWRKY12	192	20878.8	5.91	60.06	52.4	-0.831	nucleus
ApWRKY13	408	45787.8	6.25	54.95	61.35	-0.722	nucleus
ApWRKY14	421	47066.7	8.18	50.15	38.43	-1.192	nucleus
ApWRKY15	435	48326.5	9.02	48.28	53.47	-1.1	nucleus
ApWRKY16	226	25831.9	7.63	52.44	66.81	-0.887	nucleus
ApWRKY17	252	29059.1	9.49	48.78	69.13	-0.783	nucleus
ApWRKY18	367	40624.2	9.72	40.5	70.14	-0.492	nucleus
ApWRKY19	352	39330.1	9.06	56.81	66.45	-0.745	nucleus
ApWRKY20	318	35977.9	9.93	67.18	62.55	-0.786	nucleus
ApWRKY21	330	36996.5	6.02	39	70.3	-0.691	nucleus
ApWRKY22	207	22456.6	9.78	38.99	56.09	-0.509	nucleus
ApWRKY23	306	33109.4	9.69	47.51	64.51	-0.507	nucleus
ApWRKY24	288	32901.7	5.49	43.72	70	-0.761	nucleus
ApWRKY25	311	34498.3	6.61	57.88	41.06	-1.08	nucleus
ApWRKY26	352	39348.9	8.87	58.99	63.12	-0.787	nucleus
ApWRKY27	296	32699.6	8.18	51.37	66.82	-0.696	nucleus
ApWRKY28	249	27627.8	8.27	53.64	65.46	-0.769	nucleus
ApWRKY29	229	25447.8	8.55	45.61	52.79	-1.019	nucleus
ApWRKY30	221	24291.9	7.7	51.58	62.26	-0.805	nucleus
ApWRKY31	231	25303.2	8.91	55.89	60.35	-0.754	nucleus
ApWRKY32	199	22799.3	6.05	36.55	51.91	-0.902	nucleus
ApWRKY33	153	17005.7	9.61	46.27	42.75	-0.992	nucleus
ApWRKY34	113	12650.5	9.98	33.12	54.42	-0.819	nucleus
