# Supplementary material for: Full-Length Transcriptome Sequencing Analysis and Characterization of WRKY Transcription Factors Responsive to Cadmium Stress in Arabis paniculata
Source: Plants (Basel). 2023 Nov 6;12(21):3779. doi: 10.3390/plants12213779 (PMC10649556; doi:10.3390/plants12213779)
Supplement: Supplementary file 1 [file plants-12-03779-s001.zip › Table S3.xlsx]

## Sheet: Sheet1
Sequence ID	Number of Amino Acid	Molecular Weight	Theoretical pI	Instability Index	Aliphatic Index	Grand Average of Hydropathicity	Subcellular localization	α 螺旋 Alpha-helix （%）	β 转角 Beta-turn （%）	延长链 Extended strand（%）	无规则卷曲 Random coil（%）
ApWRKY34	113	12650.5	9.98	33.12	54.42	-0.819	nucleus	7.34
ApWRKY33	153	17005.7	9.61	46.27	42.75	-0.992	nucleus	11.66
ApWRKY10	168	18632.6	7.75	54.81	59.23	-1.039	nucleus	33.64
ApWRKY12	192	20878.8	5.91	60.06	52.4	-0.831	nucleus	7.5
ApWRKY32	199	22799.3	6.05	36.55	51.91	-0.902	nucleus	17.97
ApWRKY22	207	22456.6	9.78	38.99	56.09	-0.509	nucleus	7.87
ApWRKY30	221	24291.9	7.7	51.58	62.26	-0.805	nucleus	7.66
ApWRKY16	226	25831.9	7.63	52.44	66.81	-0.887	nucleus	25.68
ApWRKY29	229	25447.8	8.55	45.61	52.79	-1.019	nucleus	17.72
ApWRKY31	231	25303.2	8.91	55.89	60.35	-0.754	nucleus	27.38
ApWRKY28	249	27627.8	8.27	53.64	65.46	-0.769	nucleus
ApWRKY17	252	29059.1	9.49	48.78	69.13	-0.783	nucleus
ApWRKY24	288	32901.7	5.49	43.72	70	-0.761	nucleus
ApWRKY27	296	32699.6	8.18	51.37	66.82	-0.696	nucleus
ApWRKY23	306	33109.4	9.69	47.51	64.51	-0.507	nucleus
ApWRKY25	311	34498.3	6.61	57.88	41.06	-1.08	nucleus
ApWRKY20	318	35977.9	9.93	67.18	62.55	-0.786	nucleus
ApWRKY21	330	36996.5	6.02	39	70.3	-0.691	nucleus
ApWRKY8	331	36962.2	9.5	54.19	70.09	-0.577	nucleus
ApWRKY19	352	39330.1	9.06	56.81	66.45	-0.745	nucleus
ApWRKY26	352	39348.9	8.87	58.99	63.12	-0.787	nucleus
ApWRKY11	356	40294.7	9.73	69.52	65.17	-0.772	nucleus
ApWRKY18	367	40624.2	9.72	40.5	70.14	-0.492	nucleus
ApWRKY13	408	45787.8	6.25	54.95	61.35	-0.722	nucleus
ApWRKY14	421	47066.7	8.18	50.15	38.43	-1.192	nucleus
ApWRKY15	435	48326.5	9.02	48.28	53.47	-1.1	nucleus
ApWRKY3	440	47807.2	7.7	60.28	58.84	-0.742	nucleus
ApWRKY5	473	52190.8	8.66	46.1	55.77	-0.997	nucleus
ApWRKY2	506	54879.7	8.14	60.72	54.23	-0.803	nucleus
ApWRKY6	508	56274.9	7.65	57.16	41.48	-1.011	nucleus
ApWRKY9	508	55647.1	6.29	58.06	62.3	-0.781	nucleus
ApWRKY7	509	56290	8.1	54.07	41.96	-0.998	nucleus
ApWRKY4	520	57528	6.9	52.66	50.94	-1.028	nucleus
ApWRKY1	545	60298.2	7.37	61.42	51.72	-0.999	nucleus
		36965.5	8.13794			-0.834588
							332.941

## Sheet: Sheet2
Sequence ID	α 螺旋 Alpha-helix （%）	β 转角 Beta-turn （%）	延长链 Extended strand（%）	无规则卷曲 Random coil（%）
ApWRKY34	7.34
ApWRKY33	11.66
ApWRKY10	33.64
ApWRKY12	7.5
ApWRKY32	17.97
ApWRKY22	7.87
ApWRKY30	7.66
ApWRKY16	25.68
ApWRKY29	17.72
ApWRKY31	27.38
ApWRKY28
ApWRKY17
ApWRKY24
ApWRKY27
ApWRKY23
ApWRKY25
ApWRKY20
ApWRKY21
ApWRKY8
ApWRKY19
ApWRKY26
ApWRKY11
ApWRKY18
ApWRKY13
ApWRKY14
ApWRKY15
ApWRKY3
ApWRKY5
ApWRKY2
ApWRKY6
ApWRKY9
ApWRKY7
ApWRKY4
ApWRKY1

## Sheet: Sheet3
Gene name	Alpha-helix （%）	Beta-turn （%）	Extended strand（%）	Random coil（%）	Secondary structure element distribution	Three-level structure
ApWRKY1	7.34	13.58	4.4	74.68	=DISPIMG("ID_A3FA1CECB1A6416EB3540614BA6052F5",1)	=DISPIMG("ID_88B72F439C6740CD85FB0F4763B837D4",1)
ApWRKY2	11.66	12.25	3.56	72.53	=DISPIMG("ID_A3289A2F84A54E06B05C711F146F6C6B",1)	=DISPIMG("ID_775BD48FC0B044589DCBAC420A7AB9F7",1)
ApWRKY3	33.64	8.86	2.95	54.55	=DISPIMG("ID_D9DA58EDB77A441B8418E11678969110",1)	=DISPIMG("ID_439E060951A343928B10E79A757DCA7D",1)
ApWRKY4	7.5	13.46	3.46	75.58	=DISPIMG("ID_B0382F082AC340F895964D68E6CC6AC1",1)	=DISPIMG("ID_7F7F6D228EF844609A5BA23873BC3725",1)
ApWRKY5	17.97	12.68	3.59	65.75	=DISPIMG("ID_4D6CFF28D05E41F897916786AA0817E2",1)	=DISPIMG("ID_0A565498E4D14A36B1DAE149F1CDAC4B",1)
ApWRKY6	7.87	12.2	1.57	78.35	=DISPIMG("ID_E2367003D60040F5BA0E4ECD5ED24C7F",1)	=DISPIMG("ID_EBC575E21E79490A86B8B8163633310C",1)
ApWRKY7	7.66	10.41	2.16	79.76	=DISPIMG("ID_1F5349F9332541D8B1D4DAE50E00E00B",1)	=DISPIMG("ID_DC92723975E9485D85DE592ADA20E34A",1)
ApWRKY8	25.68	11.78	5.14	57.4	=DISPIMG("ID_FEB5933C860743C2AE5001154CF4FE7B",1)	=DISPIMG("ID_CF48A9CDBF9B4E57A27565898E695708",1)
ApWRKY9	17.72	11.42	3.35	67.52	=DISPIMG("ID_E061E83E1B114C4E853A439CFDCAED17",1)	=DISPIMG("ID_9619B3CA66BD477E9A659DD2AA21CF84",1)
ApWRKY10	27.38	13.69	4.17	54.76	=DISPIMG("ID_9DB4B07EE0EB46A280CD136909425CCF",1)	=DISPIMG("ID_A7940AE1E6B84E78A59AD716BE00A3E8",1)
ApWRKY11	27.25	8.99	3.93	59.83	=DISPIMG("ID_407D083C141B493E8C32DC0E67E6D7BF",1)	=DISPIMG("ID_D1F45B0F0CB84EA19FA8CBBF5321E05E",1)
ApWRKY12	11.98	10.42	1.04	76.56	=DISPIMG("ID_CFE78E52708F425FA45FCDBC19BB4445",1)	=DISPIMG("ID_A3000994A21D4602A176E5DFD81B31C9",1)
ApWRKY13	7.6	9.31	4.66	78.43	=DISPIMG("ID_CD59CD6BE0FE4DBD85C4AF32D091B6E0",1)	=DISPIMG("ID_11966B02B7DC4AE7B57F2F54064DB535",1)
ApWRKY14	8.08	14.73	3.33	73.87	=DISPIMG("ID_9DC878A9359D48B58AFA01E5997C9262",1)	=DISPIMG("ID_8EE335DD0E54443ABC87A98F93FE91AA",1)
ApWRKY15	17.47	11.72	5.52	65.29	=DISPIMG("ID_ED9CCACD0AEC46E38D600778356B2205",1)	=DISPIMG("ID_12723971757B4ACE9E56B40E52340EB6",1)
ApWRKY16	30.53	17.26	0.88	51.33	=DISPIMG("ID_B106944CDAE44D54AC9357C2B5127728",1)	=DISPIMG("ID_18B083956BBC42DF83CFFB4706D2C571",1)
ApWRKY17	26.19	13.1	2.38	58.33	=DISPIMG("ID_B2B1E39B32CF4BE582528D75351AC67B",1)	=DISPIMG("ID_086445763EBD4169B27000E533F409B0",1)
ApWRKY18	22.62	8.99	4.09	64.31	=DISPIMG("ID_045FDCA9C58E4BA196D4702D02848D0A",1)	=DISPIMG("ID_BB97850F8A3742559E038429908615D9",1)
ApWRKY19	30.11	11.65	1.42	56.82	=DISPIMG("ID_4F4DAC288BA847BC9A1A25E359495A62",1)	=DISPIMG("ID_81DD858E6CB1426BB8554A3A73AB8235",1)
ApWRKY20	18.24	11.32	4.4	66.04	=DISPIMG("ID_6D623FBC39614181B6B807ADF0C32EE8",1)	=DISPIMG("ID_A6EB4755741C4FFEA347FC602B75BA56",1)
ApWRKY21	25.45	13.33	2.42	58.79	=DISPIMG("ID_09D46F916B6440698D4B9F19EA2F51A8",1)	=DISPIMG("ID_F1D155F4355C4B7C939AF84185F38E90",1)
ApWRKY22	11.11	20.2	6.76	61.84	=DISPIMG("ID_891F2840440F48229D57E4BA6E411615",1)	=DISPIMG("ID_F4FF6028F9A14CF6B0FDAE44632E0AE5",1)
ApWRKY23	29.74	6.54	3.92	59.8	=DISPIMG("ID_91658E423D2143269007E9DD0AA714EF",1)	=DISPIMG("ID_6B0590EF2C1345639C84BB1F33370E78",1)
ApWRKY24	29.86	13.54	3.47	53.12	=DISPIMG("ID_155273FF6F4945579BCF4E23EDB165C5",1)	=DISPIMG("ID_265694250F7048DB8ED8B9F5A4B00DA8",1)
ApWRKY25	10.61	13.5	3.22	72.67	=DISPIMG("ID_FFC7B8FA446046E4A3BEC424F3828141",1)	=DISPIMG("ID_D3DCFD77D77B4E4DB524C59A79103E52",1)
ApWRKY26	28.41	13.92	2.27	55.4	=DISPIMG("ID_956E6B28A479485CB6C61D5E2F7E629B",1)	=DISPIMG("ID_8EB2456F52D14E7080E6AAFF09936762",1)
ApWRKY27	29.39	11.82	1.69	57.09	=DISPIMG("ID_18D3F83810174DAF82E6AF4B813FEF8F",1)	=DISPIMG("ID_4C30F38492A049C7B06CC641FF90B4ED",1)
ApWRKY28	33.33	14.06	2.41	50.2	=DISPIMG("ID_1348B537B9A1487AA160A34EA513EB78",1)	=DISPIMG("ID_720C923FE54144789D01015A03A41E40",1)
ApWRKY29	13.54	18.78	4.37	63.32	=DISPIMG("ID_A51AA6232BE64B4F9F1BF2B5B8821E27",1)	=DISPIMG("ID_48C4EAF73A1548119BDFA994D8C81958",1)
ApWRKY30	24.89	17.65	1.81	55.66	=DISPIMG("ID_6F1B084A42F140F2A68D35F230B10A41",1)	=DISPIMG("ID_5627A6E45E4E4A1E89D0870A5BFEF625",1)
ApWRKY31	22.51	14.72	4.76	58.01	=DISPIMG("ID_DF513F19CE4F4D5DBB18A413B419ABB6",1)	=DISPIMG("ID_13C41A3A8D084F23A38C7B306BF862A2",1)
ApWRKY32	21.61	18.59	4.02	55.78	=DISPIMG("ID_E7E308172AA847258D250DA9C4971A36",1)	=DISPIMG("ID_F58FEB2AC4694189B8B5086E7168BF46",1)
ApWRKY33	20.26	15.03	1.31	63.4	=DISPIMG("ID_EDFF266BEC6A4F38A0FE58AC97AE9524",1)	=DISPIMG("ID_5F75851B4D8049B796EFB7BD14F57557",1)
ApWRKY34	16.81	17.7	4.42	61.06	=DISPIMG("ID_6BD1B511C5D94542A7F16452CE14E9B8",1)	=DISPIMG("ID_572B053DD13A46F09263BA4A59B432C3",1)

## Sheet: Sheet3 (2)
Gene name	Alpha-helix （%）	Beta-turn （%）	Extended strand（%）	Random coil（%）	Secondary structure element distribution	Three-level structure
ApWRKY1	7.34	13.58	4.4	74.68	=DISPIMG("ID_A3FA1CECB1A6416EB3540614BA6052F5",1)	=DISPIMG("ID_88B72F439C6740CD85FB0F4763B837D4",1)
ApWRKY2	11.66	12.25	3.56	72.53	=DISPIMG("ID_A3289A2F84A54E06B05C711F146F6C6B",1)	=DISPIMG("ID_775BD48FC0B044589DCBAC420A7AB9F7",1)
ApWRKY3	33.64	8.86	2.95	54.55	=DISPIMG("ID_D9DA58EDB77A441B8418E11678969110",1)	=DISPIMG("ID_439E060951A343928B10E79A757DCA7D",1)
ApWRKY4	7.5	13.46	3.46	75.58	=DISPIMG("ID_B0382F082AC340F895964D68E6CC6AC1",1)	=DISPIMG("ID_7F7F6D228EF844609A5BA23873BC3725",1)
ApWRKY5	17.97	12.68	3.59	65.75	=DISPIMG("ID_4D6CFF28D05E41F897916786AA0817E2",1)	=DISPIMG("ID_0A565498E4D14A36B1DAE149F1CDAC4B",1)
ApWRKY6	7.87	12.2	1.57	78.35	=DISPIMG("ID_E2367003D60040F5BA0E4ECD5ED24C7F",1)	=DISPIMG("ID_EBC575E21E79490A86B8B8163633310C",1)
ApWRKY7	7.66	10.41	2.16	79.76	=DISPIMG("ID_1F5349F9332541D8B1D4DAE50E00E00B",1)	=DISPIMG("ID_DC92723975E9485D85DE592ADA20E34A",1)
ApWRKY8	25.68	11.78	5.14	57.4	=DISPIMG("ID_FEB5933C860743C2AE5001154CF4FE7B",1)	=DISPIMG("ID_CF48A9CDBF9B4E57A27565898E695708",1)
ApWRKY9	17.72	11.42	3.35	67.52	=DISPIMG("ID_E061E83E1B114C4E853A439CFDCAED17",1)	=DISPIMG("ID_9619B3CA66BD477E9A659DD2AA21CF84",1)
ApWRKY10	27.38	13.69	4.17	54.76	=DISPIMG("ID_9DB4B07EE0EB46A280CD136909425CCF",1)	=DISPIMG("ID_A7940AE1E6B84E78A59AD716BE00A3E8",1)
ApWRKY11	27.25	8.99	3.93	59.83	=DISPIMG("ID_407D083C141B493E8C32DC0E67E6D7BF",1)	=DISPIMG("ID_D1F45B0F0CB84EA19FA8CBBF5321E05E",1)
ApWRKY12	11.98	10.42	1.04	76.56	=DISPIMG("ID_CFE78E52708F425FA45FCDBC19BB4445",1)	=DISPIMG("ID_A3000994A21D4602A176E5DFD81B31C9",1)
ApWRKY13	7.6	9.31	4.66	78.43	=DISPIMG("ID_CD59CD6BE0FE4DBD85C4AF32D091B6E0",1)	=DISPIMG("ID_11966B02B7DC4AE7B57F2F54064DB535",1)
ApWRKY14	8.08	14.73	3.33	73.87	=DISPIMG("ID_9DC878A9359D48B58AFA01E5997C9262",1)	=DISPIMG("ID_8EE335DD0E54443ABC87A98F93FE91AA",1)
ApWRKY15	17.47	11.72	5.52	65.29	=DISPIMG("ID_ED9CCACD0AEC46E38D600778356B2205",1)	=DISPIMG("ID_12723971757B4ACE9E56B40E52340EB6",1)
ApWRKY16	30.53	17.26	0.88	51.33	=DISPIMG("ID_B106944CDAE44D54AC9357C2B5127728",1)	=DISPIMG("ID_18B083956BBC42DF83CFFB4706D2C571",1)
ApWRKY17	26.19	13.1	2.38	58.33	=DISPIMG("ID_B2B1E39B32CF4BE582528D75351AC67B",1)	=DISPIMG("ID_086445763EBD4169B27000E533F409B0",1)
ApWRKY18	22.62	8.99	4.09	64.31	=DISPIMG("ID_045FDCA9C58E4BA196D4702D02848D0A",1)	=DISPIMG("ID_BB97850F8A3742559E038429908615D9",1)
ApWRKY19	30.11	11.65	1.42	56.82	=DISPIMG("ID_4F4DAC288BA847BC9A1A25E359495A62",1)	=DISPIMG("ID_81DD858E6CB1426BB8554A3A73AB8235",1)
ApWRKY20	18.24	11.32	4.4	66.04	=DISPIMG("ID_6D623FBC39614181B6B807ADF0C32EE8",1)	=DISPIMG("ID_A6EB4755741C4FFEA347FC602B75BA56",1)
ApWRKY21	25.45	13.33	2.42	58.79	=DISPIMG("ID_09D46F916B6440698D4B9F19EA2F51A8",1)	=DISPIMG("ID_F1D155F4355C4B7C939AF84185F38E90",1)
ApWRKY22	11.11	20.2	6.76	61.84	=DISPIMG("ID_891F2840440F48229D57E4BA6E411615",1)	=DISPIMG("ID_F4FF6028F9A14CF6B0FDAE44632E0AE5",1)
ApWRKY23	29.74	6.54	3.92	59.8	=DISPIMG("ID_91658E423D2143269007E9DD0AA714EF",1)	=DISPIMG("ID_6B0590EF2C1345639C84BB1F33370E78",1)
ApWRKY24	29.86	13.54	3.47	53.12	=DISPIMG("ID_155273FF6F4945579BCF4E23EDB165C5",1)	=DISPIMG("ID_265694250F7048DB8ED8B9F5A4B00DA8",1)
ApWRKY25	10.61	13.5	3.22	72.67	=DISPIMG("ID_FFC7B8FA446046E4A3BEC424F3828141",1)	=DISPIMG("ID_D3DCFD77D77B4E4DB524C59A79103E52",1)
ApWRKY26	28.41	13.92	2.27	55.4	=DISPIMG("ID_956E6B28A479485CB6C61D5E2F7E629B",1)	=DISPIMG("ID_8EB2456F52D14E7080E6AAFF09936762",1)
ApWRKY27	29.39	11.82	1.69	57.09	=DISPIMG("ID_18D3F83810174DAF82E6AF4B813FEF8F",1)	=DISPIMG("ID_4C30F38492A049C7B06CC641FF90B4ED",1)
ApWRKY28	33.33	14.06	2.41	50.2	=DISPIMG("ID_1348B537B9A1487AA160A34EA513EB78",1)	=DISPIMG("ID_720C923FE54144789D01015A03A41E40",1)
ApWRKY29	13.54	18.78	4.37	63.32	=DISPIMG("ID_A51AA6232BE64B4F9F1BF2B5B8821E27",1)	=DISPIMG("ID_48C4EAF73A1548119BDFA994D8C81958",1)
ApWRKY30	24.89	17.65	1.81	55.66	=DISPIMG("ID_6F1B084A42F140F2A68D35F230B10A41",1)	=DISPIMG("ID_5627A6E45E4E4A1E89D0870A5BFEF625",1)
ApWRKY31	22.51	14.72	4.76	58.01	=DISPIMG("ID_DF513F19CE4F4D5DBB18A413B419ABB6",1)	=DISPIMG("ID_13C41A3A8D084F23A38C7B306BF862A2",1)
ApWRKY32	21.61	18.59	4.02	55.78	=DISPIMG("ID_E7E308172AA847258D250DA9C4971A36",1)	=DISPIMG("ID_F58FEB2AC4694189B8B5086E7168BF46",1)
ApWRKY33	20.26	15.03	1.31	63.4	=DISPIMG("ID_EDFF266BEC6A4F38A0FE58AC97AE9524",1)	=DISPIMG("ID_5F75851B4D8049B796EFB7BD14F57557",1)
ApWRKY34	16.81	17.7	4.42	61.06	=DISPIMG("ID_6BD1B511C5D94542A7F16452CE14E9B8",1)	=DISPIMG("ID_572B053DD13A46F09263BA4A59B432C3",1)
