# Supplementary material for: Full-Length Transcriptome Sequencing Analysis and Characterization of WRKY Transcription Factors Responsive to Cadmium Stress in Arabis paniculata
Source: Plants (Basel). 2023 Nov 6;12(21):3779. doi: 10.3390/plants12213779 (PMC10649556; doi:10.3390/plants12213779)
Supplement: Supplementary file 1 [file plants-12-03779-s001.zip › Table S4.xlsx]

## Sheet: Sheet1
Primer Name	Sequence	Use
ApWRKY1-F	TGGGCAGAAAGTTGTAAG	qRT-PCR
ApWRKY1-R	GGATGCTCGTTTGATGTA	qRT-PCR
ApWRKY2-F	GACCCGAGATTCAAACAG	qRT-PCR
ApWRKY2-R	TCATTCCATACGAACCCT	qRT-PCR
ApWRKY3-F	GGTTAGGGACGGAAAGAG	qRT-PCR
ApWRKY3-R	AATAAGCCCGAGGACAAG	qRT-PCR
ApWRKY4-F	ACATACGAAGGCAAACAC	qRT-PCR
ApWRKY4-R	CTGAAACCGACTCCATTA	qRT-PCR
ApWRKY5-F	GAGGGAACACCGAGCACA	qRT-PCR
ApWRKY5-R	TTGACCGGGCATCCAGAG	qRT-PCR
ApWRKY6-F	ACGGTGGGAATGGTAATA	qRT-PCR
ApWRKY6-R	CTTCTTGGATTTGGGTTT	qRT-PCR
ApWRKY7-F	ACGGACAGAAACAGGTTA	qRT-PCR
ApWRKY7-R	GATTGAGGCTTAGGATGA	qRT-PCR
ApWRKY8-F	ATTGTCCCGTGGCTCTGA	qRT-PCR
ApWRKY8-R	CGGTTTCTGCCCGTATTT	qRT-PCR
ApWRKY9-F	GGGATGTCCTGTCCGTAA	qRT-PCR
ApWRKY9-R	GGCTTGAAGTGGGAGTGT	qRT-PCR
ApWRKY10-F	AAGAAGTCGGTAATGGAGA	qRT-PCR
ApWRKY10-R	GGACGATAATTCGAGGTT	qRT-PCR
ApWRKY11-F	CTCTAGCCGATGCCACTG	qRT-PCR
ApWRKY11-R	TGACCATATTTCCGCCAC	qRT-PCR
ApWRKY12-F	GAATCCCGATCTGAGCAA	qRT-PCR
ApWRKY12-R	GAGGCGTGTAGGTTCCAT	qRT-PCR
ApWRKY13-F	GGTCGGTTTATGGTGGTG	qRT-PCR
ApWRKY13-R	GAAACGCTCCTGTTGTCG	qRT-PCR
ApWRKY14-F	TTCCAATAGTAATGGCTTTC	qRT-PCR
ApWRKY14-R	TTTCCACCGTTTGTTTCA	qRT-PCR
ApWRKY15-F	ACCAGCAAGATTCCTCAG	qRT-PCR
ApWRKY15-R	TTTCTCAAAGCCATTAGTC	qRT-PCR
ApWRKY16-F	GAGTTCATAGGCTTTCCG	qRT-PCR
ApWRKY16-R	GTCCGTATTTCCTCCATT	qRT-PCR
ApWRKY17-F	ACCAAACAAGTCCTCCCA	qRT-PCR
ApWRKY17-R	TTTCCTCCATTGATACCC	qRT-PCR
ApWRKY18-F	ACGGTAGCGTCTCCAAAG	qRT-PCR
ApWRKY18-R	GAGTGTTCGTGCTCAAGG	qRT-PCR
ApWRKY19-F	AAGTGCTTTGGTGGATGA	qRT-PCR
ApWRKY19-R	ATTTGCGTTTCTTGGGAG	qRT-PCR
ApWRKY20-F	CTCTAGCCGATGCCACTG	qRT-PCR
ApWRKY20-R	TGACCATATTTCCGCCAC	qRT-PCR
ApWRKY21-F	GCTTCTTGCGACAACGAC	qRT-PCR
ApWRKY21-R	CCTAAAGTAACTTCTTGGGAAA	qRT-PCR
ApWRKY22-F	CGGAGGTTGTGGAGTTCG	qRT-PCR
ApWRKY22-R	GAAGAGCCCTTGGAAACG	qRT-PCR
ApWRKY23-F	TCCGATGTACCTCCAGAC	qRT-PCR
ApWRKY23-R	GACAACCTCTTACGCTACTG	qRT-PCR
ApWRKY24-F	AATCCTCCGTATTTACCA	qRT-PCR
ApWRKY24-R	TCTCCAGCAATAACCATC	qRT-PCR
ApWRKY25-F	AAGCCATAACCATCCTAA	qRT-PCR
ApWRKY25-R	AAGCCATAACCATCCTAA	qRT-PCR
ApWRKY26-F	AAGTGCTTTGGTGGATGA	qRT-PCR
ApWRKY26-R	ATTTGCGTTTCTTGGGAG	qRT-PCR
ApWRKY27-F	ACCAAACAAGTCCTCCCA	qRT-PCR
ApWRKY27-R	TTTCCTCCATTGATACCC	qRT-PCR
ApWRKY28-F	GAGTTCTTAGGCTTTCCG	qRT-PCR
ApWRKY28-R	GCCATTGGTCCTTTACAT	qRT-PCR
ApWRKY29-F	AATGGATGCCCAGTGAGA	qRT-PCR
ApWRKY29-R	AGGACCGCCAGATGAGAT	qRT-PCR
ApWRKY30-F	GAGTTCTTAGGCTTTCCG	qRT-PCR
ApWRKY30-R	GCCATTGGTCCTTTACAT	qRT-PCR
ApWRKY31-F	ACCAAACAAGTCCTCCCA	qRT-PCR
ApWRKY31-R	TTTCCTCCATTGATACCC	qRT-PCR
ApWRKY32-F	TCGTCCACTGCGAATGAC	qRT-PCR
ApWRKY32-R	TCTCCGCCTACTCCAAGC	qRT-PCR
ApWRKY33-F	AGGAGTCCCAATTAGACCA	qRT-PCR
ApWRKY33-R	AACCCACCACCAACAAAG	qRT-PCR
ApWRKY34-F	GGCGATAAGTGCGAAGAT	qRT-PCR
ApWRKY34-R	GGACTGGTTATGACGGTGT	qRT-PCR
ApActin-F	ATAAGCATCCTTTTGCCCCAT	qRT-PCR
ApActin-R	TCCCTTTGTTTCCTTCTCTCG	qRT-PCR
